# Supplementary material for: Evaluation of the Cathodic Electrodeposition Effectiveness of the Hydroxyapatite Layer Used in Surface Modification of Ti6Al4V-Based Biomaterials
Source: Materials (Basel). 2022 Oct 6;15(19):6925. doi: 10.3390/ma15196925 (PMC9572782; doi:10.3390/ma15196925)
Supplement: Supplementary file 1 [file materials-15-06925-s001.zip]

Archive with 5 entries (5 files):
- Figure S1.pptx
- Figure S2.pptx
- Figure S3.pptx
- Figure S4.pptx
- Figure S5.pptx
